# Supplementary material for: Effect Modification by Social Determinants of Pharmacogenetic Medication Interactions on 90-Day Hospital Readmissions within an Integrated U.S. Healthcare System
Source: J Pers Med. 2022 Jul 15;12(7):1145. doi: 10.3390/jpm12071145 (PMC9319564; doi:10.3390/jpm12071145)
Supplement: Supplementary file 1 [file jpm-12-01145-s001.zip]

Archive with 1 entries (1 files):
- jpm-1799842-supplementary.xlsx
