# Supplementary material for: Effect Modification by Social Determinants of Pharmacogenetic Medication Interactions on 90-Day Hospital Readmissions within an Integrated U.S. Healthcare System
Source: J Pers Med. 2022 Jul 15;12(7):1145. doi: 10.3390/jpm12071145 (PMC9319564; doi:10.3390/jpm12071145)
Supplement: Supplementary file 1 [file jpm-12-01145-s001.zip › jpm-1799842-supplementary.xlsx]

## Sheet: Table S1
Table S1. Patient insurance status by type
	Commercial	Government	Out-of-pocket (self-pay)	Total
Aetna/Cigna State of IL	0	77	0	77
Blue Cross	9804	1	0	9805
Contracted	5510	1	0	5511
Medicaid	0	308	0	308
Medicare	9	2989	0	2998
Medicare Advantage	1013	8	0	1021
NonContracted	51	41	0	92
Out-of-pocket (self-pay)	0	0	187	187
Total	16387	3425	187	19999

## Sheet: Table S2
Table S2. CPIC medications prescribed by race/ethnicity for patients with and without 90-day readmissions
			Overall						90 days readmissions (No)						90 days readmissions (Yes)
N			4740						4120						620
			Race			Ethnicity			Race			Ethnicity			Race			Ethnicity
CPIC Medications ordered	Gene***	Clinical Relevance***	White	Black		Non-Hispanic	Hispanic		White	Black		Non-Hispanic	Hispanic		White	Black		Non-Hispanic	Hispanic
N (%)			3417	157	p-value	4173	209	p-value	2929	116	p-value	3597	183	p-value	488	41	p-value	576	26	p-value
Ondansetron	CYP2D6	Suboptimal response (nausea and vomiting)	3106 (90.9)	142 (90.4)	0.8473	3796 (91)	193 (92.3)	0.496	2662 (90.9)	101 (87.1)	0.1645	3268 (90.9)	170 (92.9)	0.3474	444 (91)	41 (100)	0.0386	528 (91.7)	23 (88.5)	0.5659
Ibuprofen	CYP2C9	Increased risk of gastrointestinal bleeding & other NSAID-related adverse events	1396 (40.9)	73 (46.5)	0.16	1812 (43.4)	122 (58.4)	<.0001	1218 (41.6)	53 (45.7)	0.3792	1599 (44.5)	110 (60.1)	<.0001	178 (36.5)	20 (48.8)	0.1179	213 (37)	12 (46.2)	0.3442
Omeprazole	CYP2C19	Suboptimal antacid response	1065 (31.2)	52 (33.1)	0.6057	1197 (28.7)	51 (24.4)	0.1807	813 (27.8)	32 (27.6)	0.9679	909 (25.3)	40 (21.9)	0.2989	252 (51.6)	20 (48.8)	0.725	288 (50)	11 (42.3)	0.4429
Tramadol	CYP2D6	Suboptimal response (lack of analgesia) or exaggerated response (increased risk of toxicity)	627 (18.3)	29 (18.5)	0.9692	714 (17.1)	22 (10.5)	0.013	462 (15.8)	14 (12.1)	0.2813	520 (14.5)	15 (8.2)	0.0178	165 (33.8)	15 (36.6)	0.7188	194 (33.7)	7 (26.9)	0.4748
Celecoxib	CYP2C9/CYP3A4	Increased risk of gastrointestinal bleeding	593 (17.4)	19 (12.1)	0.0876	658 (15.8)	20 (9.6)	0.0156	504 (17.2)	12 (10.3)	0.0533	555 (15.4)	14 (7.7)	0.0041	89 (18.2)	7 (17.1)	0.8526	103 (17.9)	6 (23.1)	0.501
Pantoprazole	CYP2C19	Suboptimal antacid response	521 (15.2)	29 (18.5)	0.2737	616 (14.8)	24 (11.5)	0.1903	350 (11.9)	14 (12.1)	0.969	413 (11.5)	16 (8.7)	0.2546	171 (35)	15 (36.6)	0.8423	203 (35.2)	8 (30.8)	0.64
Warfarin	CYP2C9	Increased risk of bleeding	500 (14.6)	20 (12.7)	0.5105	561 (13.4)	6 (2.9)	<.0001	395 (13.5)	12 (10.3)	0.3295	437 (12.1)	4 (2.2)	<.0001	105 (21.5)	8 (19.5)	0.7636	124 (21.5)	2 (7.7)	0.0898
Escitalopram	CYP2D6/CYP2C19	Antidepressant efficacy and tolerability	215 (6.3)	9 (5.7)	0.7773	240 (5.8)	8 (3.8)	0.2402	160 (5.5)	7 (6)	0.7908	180 (5)	5 (2.7)	0.1646	55 (11.3)	2 (4.9)	0.2048	60 (10.4)	3 (11.5)	0.855
Simvastatin	SLCO1B1	Elevated risk of statin-induced adverse events (myopathy)	187 (5.5)	5 (3.2)	0.2138	199 (4.8)	6 (2.9)	0.2048	138 (4.7)	3 (2.6)	0.2854	145 (4)	5 (2.7)	0.3799	49 (10)	2 (4.9)	0.282	54 (9.4)	1 (3.8)	0.3385
Codeine	CYP2D6	Suboptimal response (lack of analgesia) or exaggerated response (increased risk of toxicity)	113 (3.3)	8 (5.1)	0.2257	137 (3.3)	7 (3.3)	0.9582	71 (2.4)	4 (3.4)	0.4852	86 (2.4)	6 (3.3)	0.4471	42 (8.6)	4 (9.8)	0.8019	51 (8.9)	1 (3.8)	0.3739
Clopidogrel	CYP2C19	Increased risk of cardiovascular events (heart attack, stroke, and/or mortality)	110 (3.2)	2 (1.3)	0.1713	131 (3.1)	3 (1.4)	0.1627	80 (2.7)	1 (0.9)	0.2198	94 (2.6)	2 (1.1)	0.2022	30 (6.1)	1 (2.4)	0.3315	37 (6.4)	1 (3.8)	0.5971
Meloxicam	CYP2C9	Increased risk of gastrointestinal bleeding & other NSAID-related adverse events	69 (2)	2 (1.3)	0.5128	77 (1.8)	1 (0.5)	0.1448	59 (2)	2 (1.7)	0.8268	66 (1.8)	1 (0.5)	0.1976	10 (2)	0 (0)	0.3548	11 (1.9)	0 (0)	0.477
Amitriptyline	CYP2D6/CYP2C19	Suboptimal response (antidepressant effect)	47 (1.4)	6 (3.8)	0.0132	53 (1.3)	3 (1.4)	0.8355	28 (1)	1 (0.9)	0.9187	28 (0.8)	2 (1.1)	0.64	19 (3.9)	5 (12.2)	0.0308	25 (4.3)	1 (3.8)	0.9035
Atazanavir	UGT1A1	Hyperbilirubinemia	1 (0)	0 (0)	0.8302	1 (0)	0 (0)	0.8229	1 (0)	0 (0)	0.8422	1 (0)	0 (0)	0.8215	0 (0)	0 (0)	-	0 (0)	0 (0)	-
Atomoxetine	CYP2D6/CYP2C19	Suboptimal response (antidepressant effect)	9 (0.3)	0 (0)	0.5197	9 (0.2)	0 (0)	0.5015	5 (0.2)	0 (0)	0.6561	5 (0.1)	0 (0)	0.6138	4 (0.8)	0 (0)	0.5606	4 (0.7)	0 (0)	0.6699
Azathioprine	TPMT	Bone marrow suppression	18 (0.5)	1 (0.6)	0.8528	21 (0.5)	1 (0.5)	0.9606	11 (0.4)	0 (0)	0.5085	12 (0.3)	1 (0.5)	0.6314	7 (1.4)	1 (2.4)	0.6127	9 (1.6)	0 (0)	0.5207
Capecitabine	DPYD	Chemotherapy toxicity	0 (0)	0 (0)	-	0 (0)	0 (0)	-	0 (0)	0 (0)	-	0 (0)	0 (0)	-	0 (0)	0 (0)	-	0 (0)	0 (0)	-
Citalopram	CYP2D6/CYP2C19	Antidepressant efficacy and tolerability	54 (1.6)	2 (1.3)	0.7624	61 (1.5)	1 (0.5)	0.2402	38 (1.3)	1 (0.9)	0.6826	43 (1.2)	0 (0)	0.1369	16 (3.3)	1 (2.4)	0.7697	18 (3.1)	1 (3.8)	0.837
Clomipramine	CYP2D6/CYP2C19	Suboptimal response (antidepressant effect)	2 (0.1)	0 (0)	0.7617	2 (0)	0 (0)	0.7516	2 (0.1)	0 (0)	0.7783	2 (0.1)	0 (0)	0.7497	0 (0)	0 (0)	-	0 (0)	0 (0)	-
Desipramine	CYP2D6/CYP2C19	Suboptimal response (antidepressant effect)	6 (0.2)	0 (0)	0.5992	6 (0.1)	0 (0)	0.5833	4 (0.1)	0 (0)	0.6904	4 (0.1)	0 (0)	0.6517	2 (0.4)	0 (0)	0.6813	2 (0.3)	0 (0)	0.7634
Doxepin	CYP2D6/CYP2C19	Suboptimal response (antidepressant effect)	15 (0.4)	0 (0)	0.4054	16 (0.4)	0 (0)	0.3698	7 (0.2)	0 (0)	0.5981	8 (0.2)	0 (0)	0.5231	8 (1.6)	0 (0)	0.4087	8 (1.4)	0 (0)	0.5452
Efavirenz	CYP2B6	Decreased tolerability at standard dose	1 (0)	0 (0)	0.8302	1 (0)	0 (0)	0.8229	1 (0)	0 (0)	0.8422	1 (0)	0 (0)	0.8215	0 (0)	0 (0)	-	0 (0)	0 (0)	-
Fluorouracil	DPYD	Chemotherapy toxicity	12 (0.4)	1 (0.6)	0.5609	14 (0.3)	0 (0)	0.4016	4 (0.1)	0 (0)	0.6904	5 (0.1)	0 (0)	0.6138	8 (1.6)	1 (2.4)	0.7037	9 (1.6)	0 (0)	0.5207
Flurbiprofen	CYP2C9	Increased risk of gastrointestinal bleeding & other NSAID-related adverse events	0 (0)	0 (0)	-	0 (0)	0 (0)	-	0 (0)	0 (0)	-	0 (0)	0 (0)	-	0 (0)	0 (0)	-	0 (0)	0 (0)	-
Fluvoxamine	CYP2D6/CYP2C19	Suboptimal response (antidepressant effect)	2 (0.1)	0 (0)	0.7617	2 (0)	0 (0)	0.7516	1 (0)	0 (0)	0.8422	1 (0)	0 (0)	0.8215	1 (0.2)	0 (0)	0.7717	1 (0.2)	0 (0)	0.8316
Fosphenytoin	CYP2C9	Cutaneous adverse drug reactions	10 (0.3)	1 (0.6)	0.4464	11 (0.3)	1 (0.5)	0.5619	2 (0.1)	0 (0)	0.7783	2 (0.1)	0 (0)	0.7497	8 (1.6)	1 (2.4)	0.7037	9 (1.6)	1 (3.8)	0.3728
Imipramine	CYP2D6/CYP2C19	Suboptimal response (antidepressant effect)	2 (0.1)	0 (0)	0.7617	2 (0)	0 (0)	0.7516	1 (0)	0 (0)	0.8422	1 (0)	0 (0)	0.8215	1 (0.2)	0 (0)	0.7717	1 (0.2)	0 (0)	0.8316
Lansoprazole	CYP2C19	Suboptimal antacid response	54 (1.6)	2 (1.3)	0.7624	61 (1.5)	0 (0)	0.1185	32 (1.1)	0 (0)	0.2578	36 (1)	0 (0)	0.1739	22 (4.5)	2 (4.9)	0.913	25 (4.3)	0 (0)	0.2779
Lornoxicam	CYP2C9	Increased risk of gastrointestinal bleeding & other NSAID-related adverse events	0 (0)	0 (0)	-	0 (0)	0 (0)	-	0 (0)	0 (0)		0 (0)	0 (0)		0 (0)	0 (0)		0 (0)	0 (0)
Mercaptopurine	TPMT	Immunosupression	2 (0.1)	0 (0)	0.7617	2 (0)	1 (0.5)	0.1364	1 (0)	0 (0)	0.8422	1 (0)	0 (0)	0.8215	1 (0.2)	0 (0)	0.7717	1 (0.2)	1 (3.8)	0.0846
Nortriptyline	CYP2D6/CYP2C19	Suboptimal response (antidepressant effect)	34 (1)	3 (1.9)	0.2676	37 (0.9)	3 (1.4)	0.4156	24 (0.8)	2 (1.7)	0.2989	25 (0.7)	3 (1.6)	0.1461	10 (2)	1 (2.4)	0.8666	12 (2.1)	0 (0)	0.4572
Paroxetine	CYP2D6/CYP2C19	Antidepressant efficacy and tolerability	39 (1.1)	2 (1.3)	0.8788	41 (1)	2 (1)	0.9708	30 (1)	0 (0)	0.2733	30 (0.8)	1 (0.5)	0.6739	9 (1.8)	2 (4.9)	0.191	11 (1.9)	1 (3.8)	0.4896
Peginterferon-Alfa-2a	IFNL3	Hemolytic anemia	0 (0)	0 (0)	-	0 (0)	0 (0)	-	0 (0)	0 (0)	-	0 (0)	0 (0)	-	0 (0)	0 (0)	-	0 (0)	0 (0)	-
Peginterferon-Alfa-2b	IFNL3	Hemolytic anemia	0 (0)	0 (0)	-	0 (0)	0 (0)	-	0 (0)	0 (0)	-	0 (0)	0 (0)	-	0 (0)	0 (0)	-	0 (0)	0 (0)	-
Phenytoin	CYP2C9	Cutaneous adverse drug reactions	9 (0.3)	0 (0)	0.5197	10 (0.2)	1 (0.5)	0.5007	2 (0.1)	0 (0)	0.7783	3 (0.1)	0 (0)	0.6959	7 (1.4)	0 (0)	0.4401	7 (1.2)	1 (3.8)	0.2518
Piroxicam	CYP2C9	Increased risk of gastrointestinal bleeding & other NSAID-related adverse events	0 (0)	0 (0)	-	1 (0)	0 (0)	0.8229	0 (0)	0 (0)	-	1 (0)	0 (0)	0.8215	0 (0)	0 (0)	-	0 (0)	0 (0)	-
Sertraline	CYP2D6/CYP2C19	Antidepressant efficacy and tolerability	193 (5.6)	12 (7.6)	0.2932	225 (5.4)	8 (3.8)	0.3254	151 (5.2)	8 (6.9)	0.4084	176 (4.9)	7 (3.8)	0.5115	42 (8.6)	4 (9.8)	0.8019	49 (8.5)	1 (3.8)	0.3996
Tacrolimus	CYP3A5	Increased risk of transplant rejection	15 (0.4)	4 (2.5)	0.0083	19 (0.5)	2 (1)	0.3055	11 (0.4)	2 (1.7)	0.0289	13 (0.4)	1 (0.5)	0.6877	4 (0.8)	2 (4.9)	0.0721	6 (1)	1 (3.8)	0.192
Tamoxifen	CYP2D6	Suboptimal prevention & treatment of estrogen receptor positive breast cancer	11 (0.3)	0 (0)	0.4765	12 (0.3)	0 (0)	0.4376	8 (0.3)	0 (0)	0.573	9 (0.3)	0 (0)	0.4981	3 (0.6)	0 (0)	0.6146	3 (0.5)	0 (0)	0.7122
Voriconazole	CYP2C19	Suboptimal antifungal response	2 (0.1)	0 (0)	0.7617	2 (0)	0 (0)	0.7516	1 (0)	0 (0)	0.8422	1 (0)	0 (0)	0.8215	1 (0.2)	0 (0)	0.7717	1 (0.2)	0 (0)	0.8316
Tenoxicam	CYP2C19	Increased risk of gastrointestinal bleeding & other NSAID-related adverse events	0 (0)	0 (0)	-	0 (0)	0 (0)	-	0 (0)	0 (0)	-	0 (0)	0 (0)	-	0 (0)	0 (0)	-	0 (0)	0 (0)	-
Thioguanine	TPMT	Immunosupression	0 (0)	0 (0)	-	0 (0)	0 (0)	-	0 (0)	0 (0)	-	0 (0)	0 (0)	-	0 (0)	0 (0)	-	0 (0)	0 (0)	-
Trimipramine	CYP2D6/CYP2C19	Suboptimal response (antidepressant effect)	0 (0)	0 (0)	-	0 (0)	0 (0)	-	0 (0)	0 (0)	-	0 (0)	0 (0)	-	0 (0)	0 (0)	-	0 (0)	0 (0)	-
Tropisetron	CYP2D6	Suboptimal response (nausea and vomiting)	0 (0)	0 (0)	-	0 (0)	0 (0)	-	0 (0)	0 (0)	-	0 (0)	0 (0)	-	0 (0)	0 (0)	-	0 (0)	0 (0)	-
Number of CPIC medication prescribed within 30 days of inpatient admission					0.9982			0.0051			0.6639			0.0037			0.5025			0.1692
1			639 (18.7)	30 (19.1)		800 (19.2)	38 (18.2)		589 (20.1)	29 (25)		742 (20.6)	32 (17.5)		50 (10.2)	1 (2.4)		58 (10.1)	6 (23.1)
2			1375 (40.2)	62 (39.5)		1771 (42.4)	115 (55)		1258 (42.9)	49 (42.2)		1627 (45.2)	108 (59)		117 (24)	13 (31.7)		144 (25)	7 (26.9)
3			606 (17.7)	28 (17.8)		715 (17.1)	25 (12)		507 (17.3)	20 (17.2)		595 (16.5)	23 (12.6)		99 (20.3)	8 (19.5)		120 (20.8)	2 (7.7)
4			407 (11.9)	18 (11.5)		463 (11.1)	18 (8.6)		328 (11.2)	11 (9.5)		373 (10.4)	15 (8.2)		79 (16.2)	7 (17.1)		90 (15.6)	3 (11.5)
5+			390 (11.4)	19 (12.1)		424 (10.2)	13 (6.2)		247 (8.4)	7 (6)		260 (7.2)	5 (2.7)		143 (29.3)	12 (29.3)		164 (28.5)	8 (30.8)
*** Associated genes and clinical relevance for CPIC medications sourced from CPIC (https://cpicpgx.org/) and PharmGKB (https://www.pharmgkb.org/).
